# Supplementary material for: Antibiotic Minimal Selective Concentrations and Fitness Costs during Biofilm and Planktonic Growth
Source: mBio. 2022 Jun 13;13(3):e01447-22. doi: 10.1128/mbio.01447-22 (PMC9239065; doi:10.1128/mbio.01447-22)
Supplement: TABLE S1 [file mbio.01447-22-s0005.xlsx]

## Sheet: Sheet1
Strain	Genotype	Reference
DA47111	Wild type E. coli CFT073 (Parent strain)	Ordered from ATCC - ATCC700928
DA24011	E. coli MG1655 pSIM5-cam	In house
DA50218	E. coli CFT073 pSIM5-cam	In house
CH2037	E. coli MG1655 galK::kan-J23101-SYFP2	Yadav et al., 2021
CH6016	E. coli MG1655 galK::kan-J23101-dTomato	Yadav et al., 2021
DA56709	galK::kan-J23101-SYFP2/pSIM5-cam	This study
DA56711	galK::kan-J23101-dTomato/pSIM5-cam	This study
DA58419	galK::kan-J23101-SYFP2	This study
DA58420	galK::kan-J23101-dTomato	This study
DA66034	galK::kan-J23101-SYFP2, rpoB (S531L)	This study
DA66035	galK::kan-J23101-dTomato, rpoB (S531L)	This study
DA66038	galK::kan-J23101- SYFP2, rpsL (K42N)	This study
DA66039	galK::kan-J23101-dTomato, rpsL (K42N)	This study
DA66040	galK::kan-J23101-SYFP2, uhpT 5’STOP (5 aa)	This study
DA66041	galK::kan-J23101-dTomato, uhpT 5’STOP (5 aa)	This study
DA69418	galK::kan-J23101-SYFP2, ∆nfsA ∆nfsB	This study
DA69419	galK::kan-J23101-dTomato, ∆nfsA ∆nfsB	This study
DA71530	galK::kan-J23101-SYFP2, bgl::dfr	This study
DA71531	galK::kan-J23101-dTomato, bgl::dfr	This study
DA71952	galK::kan-J23101- SYFP2, rpsL (K42R)	This study
DA71952	galK::kan-J23101-dTomato, rpsL (K42R)	This study
